# Supplementary material for: Need for Expansion of Pharmacy Education Globally for the Growing Field of Nanomedicine
Source: Pharmacy (Basel). 2022 Jan 21;10(1):17. doi: 10.3390/pharmacy10010017 (PMC8878512; doi:10.3390/pharmacy10010017)
Supplement: Supplementary file 1 [file pharmacy-10-00017-s001.zip]

Archive with 1 entries (1 files):
- pharmacy-1491833-supplementary.pdf
